# Supplementary material for: PharmFreq: a comprehensive atlas of ethnogeographic allelic variation in clinically important pharmacogenes
Source: Nucleic Acids Res. 2024 Nov 14;53(D1):D1498–509. doi: 10.1093/nar/gkae1016 (PMC11701539; doi:10.1093/nar/gkae1016)
Supplement: gkae1016_Supplemental_Files [file gkae1016_supplemental_files.zip › Supplemental Table 1.xlsx]

## Sheet: Table S1
PMID	Genes covered
11470993	CYP2B6
15178651	CYP2B6
15190123	CYP2B6
16272958	CYP2B6
16506047	CYP2B6
16815693	CYP2B6
17235330	CYP2B6
19682083	CYP2B6
19916993	CYP2B6
20662624	CYP2B6
21886015	CYP2B6
21901344	CYP2B6
22462748	CYP2B6
23298916	CYP2B6
23778320	CYP2B6
25303294	CYP2B6
25305768	CYP2B6
27045425	CYP2B6
26432245	CYP2B6, CYP2C19, CYP2C9, CYP2D6, CYP4F2, DPYD, HLA-A, HLA-B
12242601	CYP2B6, CYP3A5
7663532	CYP2C19
7781265	CYP2C19
8747407	CYP2C19
8807668	CYP2C19
8823231	CYP2C19
8873222	CYP2C19
8890945	CYP2C19
8988068	CYP2C19
9014201	CYP2C19
9014204	CYP2C19
9093256	CYP2C19
9103550	CYP2C19
9110363	CYP2C19
9295062	CYP2C19
9435198	CYP2C19
9511186	CYP2C19
9732415	CYP2C19
9772024	CYP2C19
9797794	CYP2C19
9797796	CYP2C19
9829356	CYP2C19
9867757	CYP2C19
10022751	CYP2C19
10096259	CYP2C19
10411572	CYP2C19
10471063	CYP2C19
10579481	CYP2C19
10585366	CYP2C19
10591538	CYP2C19
11014415	CYP2C19
11037802	CYP2C19
11240980	CYP2C19
11434512	CYP2C19
11477314	CYP2C19
11686476	CYP2C19
11763000	CYP2C19
11809184	CYP2C19
11927837	CYP2C19
11956668	CYP2C19
12386647	CYP2C19
12419832	CYP2C19
12713578	CYP2C19
12823155	CYP2C19
12835613	CYP2C19
12919183	CYP2C19
14568772	CYP2C19
14583683	CYP2C19
14586385	CYP2C19
14695703	CYP2C19
15017629	CYP2C19
15301728	CYP2C19
15327595	CYP2C19
15371981	CYP2C19
15499191	CYP2C19
15590749	CYP2C19
15612662	CYP2C19
15662508	CYP2C19
15691505	CYP2C19
15710002	CYP2C19
15728438	CYP2C19
15952098	CYP2C19
15976989	CYP2C19
16006997	CYP2C19
16024198	CYP2C19
16044105	CYP2C19
16116487	CYP2C19
16141610	CYP2C19
16268979	CYP2C19
16307177	CYP2C19
16338275	CYP2C19
16338278	CYP2C19
16338280	CYP2C19
16413243	CYP2C19
16413245	CYP2C19
16418702	CYP2C19
16815315	CYP2C19
16855453	CYP2C19
16912869	CYP2C19
16946555	CYP2C19
17052843	CYP2C19
17178267	CYP2C19
17215846	CYP2C19
17269966	CYP2C19
17290075	CYP2C19
17357148	CYP2C19
17377957	CYP2C19
17439410	CYP2C19
17450472	CYP2C19
17502835	CYP2C19
17562299	CYP2C19
17623107	CYP2C19
17625515	CYP2C19
17667801	CYP2C19
17667959	CYP2C19
17680025	CYP2C19
17681590	CYP2C19
17697139	CYP2C19
17868191	CYP2C19
17978853	CYP2C19
18004210	CYP2C19
18061941	CYP2C19
18205890	CYP2C19
18241283	CYP2C19
18241287	CYP2C19
18394438	CYP2C19
18423013	CYP2C19
18482659	CYP2C19
18496131	CYP2C19
18496682	CYP2C19
18518848	CYP2C19
18521743	CYP2C19
18577829	CYP2C19
18637061	CYP2C19
18644391	CYP2C19
18677622	CYP2C19
18781853	CYP2C19
18854779	CYP2C19
19002442	CYP2C19
19069365	CYP2C19
19102714	CYP2C19
19106083	CYP2C19
19129087	CYP2C19
19156902	CYP2C19
19192051	CYP2C19
19193675	CYP2C19
19193970	CYP2C19
19220726	CYP2C19
19259653	CYP2C19
19268736	CYP2C19
19337788	CYP2C19
19415824	CYP2C19
19424794	CYP2C19
19430176	CYP2C19
19444287	CYP2C19
19463375	CYP2C19
19496924	CYP2C19
19499406	CYP2C19
19576320	CYP2C19
19581389	CYP2C19
19696793	CYP2C19
19745563	CYP2C19
19756559	CYP2C19
19785625	CYP2C19
19821196	CYP2C19
19840783	CYP2C19
19881258	CYP2C19
19884907	CYP2C19
19891553	CYP2C19
19934793	CYP2C19
19942749	CYP2C19
19954746	CYP2C19
20045989	CYP2C19
20064729	CYP2C19
20083681	CYP2C19
20102361	CYP2C19
20179710	CYP2C19
20223877	CYP2C19
20350136	CYP2C19
20358205	CYP2C19
20376628	CYP2C19
20390258	CYP2C19
20460345	CYP2C19
20468063	CYP2C19
20492469	CYP2C19
20499227	CYP2C19
20510210	CYP2C19
20528170	CYP2C19
20531370	CYP2C19
20533108	CYP2C19
20559522	CYP2C19
20565970	CYP2C19
20602612	CYP2C19
20650435	CYP2C19
20708365	CYP2C19
20712527	CYP2C19
20724801	CYP2C19
20801498	CYP2C19
20804307	CYP2C19
20823393	CYP2C19
20826260	CYP2C19
20831535	CYP2C19
20831548	CYP2C19
20924183	CYP2C19
21047200	CYP2C19
21054462	CYP2C19
21071160	CYP2C19
21075428	CYP2C19
21108329	CYP2C19
21168310	CYP2C19
21192344	CYP2C19
21247447	CYP2C19
21332417	CYP2C19
21380557	CYP2C19
21769476	CYP2C19
21887904	CYP2C19
21916910	CYP2C19
22076562	CYP2C19
22237437	CYP2C19
22324425	CYP2C19
22352331	CYP2C19
22418828	CYP2C19
22462746	CYP2C19
22955794	CYP2C19
23089684	CYP2C19
23148634	CYP2C19
23356658	CYP2C19
23645039	CYP2C19
23904915	CYP2C19
23936614	CYP2C19
24019752	CYP2C19
24040574	CYP2C19
24046523	CYP2C19
24048716	CYP2C19
24088578	CYP2C19
24224808	CYP2C19
24315317	CYP2C19
24337438	CYP2C19
24357089	CYP2C19
24443221	CYP2C19
24475354	CYP2C19
24527758	CYP2C19
24576527	CYP2C19
24589079	CYP2C19
24608794	CYP2C19
24762860	CYP2C19
24814262	CYP2C19
24945780	CYP2C19
25043069	CYP2C19
25106522	CYP2C19
25201060	CYP2C19
25227813	CYP2C19
25329996	CYP2C19
25381554	CYP2C19
25489921	CYP2C19
25495411	CYP2C19
25498969	CYP2C19
25529343	CYP2C19
25583161	CYP2C19
25712182	CYP2C19
25846871	CYP2C19
25916516	CYP2C19
26021325	CYP2C19
26024717	CYP2C19
26109874	CYP2C19
26244421	CYP2C19
26264906	CYP2C19
26265611	CYP2C19
26444257	CYP2C19
26526111	CYP2C19
26526657	CYP2C19
26639695	CYP2C19
26757134	CYP2C19
26781306	CYP2C19
26793660	CYP2C19
26961113	CYP2C19
26971130	CYP2C19
27010145	CYP2C19
27099220	CYP2C19
28873029	CYP2C19
29461783	CYP2C19
30143732	CYP2C19
30980418	CYP2C19
31766957	CYP2C19
31782536	CYP2C19
32897581	CYP2C19
33024249	CYP2C19
33503046	CYP2C19
33917299	CYP2C19
https://core.ac.uk/download/pdf/42960891.pdf	CYP2C19
https://doi.org/10.3390/msf2021005019	CYP2C19
21173785	CYP2C19, CYP2C8
22491019	CYP2C19, CYP2C8
19954515	CYP2C19, CYP2C8, CYP2C9
20665013	CYP2C19, CYP2C8, CYP2C9
24430292	CYP2C19, CYP2C8, CYP2C9
16025294	CYP2C19, CYP2C8, CYP2C9, CYP2D6
17635176	CYP2C19, CYP2C8, CYP2C9, CYP3A5
9631918	CYP2C19, CYP2C9
9860067	CYP2C19, CYP2C9
11908757	CYP2C19, CYP2C9
12496751	CYP2C19, CYP2C9
14616425	CYP2C19, CYP2C9
15385837	CYP2C19, CYP2C9
15660966	CYP2C19, CYP2C9
15776277	CYP2C19, CYP2C9
16595916	CYP2C19, CYP2C9
17201743	CYP2C19, CYP2C9
18021343	CYP2C19, CYP2C9
18240903	CYP2C19, CYP2C9
19882083	CYP2C19, CYP2C9
20885015	CYP2C19, CYP2C9
21108610	CYP2C19, CYP2C9
21977947	CYP2C19, CYP2C9
22288731	CYP2C19, CYP2C9
24380239	CYP2C19, CYP2C9
24750390	CYP2C19, CYP2C9
24798721	CYP2C19, CYP2C9
25241292	CYP2C19, CYP2C9
26122019	CYP2C19, CYP2C9
27230833	CYP2C19, CYP2C9
28282224	CYP2C19, CYP2C9
12879168	CYP2C19, CYP2C9, CYP2D6
12950145	CYP2C19, CYP2C9, CYP2D6
15177309	CYP2C19, CYP2C9, CYP2D6
18231117	CYP2C19, CYP2C9, CYP2D6
18425152	CYP2C19, CYP2C9, CYP2D6
20173083	CYP2C19, CYP2C9, CYP2D6
25552922	CYP2C19, CYP2C9, CYP2D6
26871369	CYP2C19, CYP2C9, CYP2D6
30183544	CYP2C19, CYP2C9, CYP2D6
30191366	CYP2C19, CYP2C9, CYP2D6
17635181	CYP2C19, CYP2C9, CYP2D6, CYP3A5
30327539	CYP2C19, CYP2C9, CYP2D6, CYP3A5, CYP4F2, DPYD, SLCO1B1, TPMT, UGT1A1, VKORC1
16924387	CYP2C19, CYP2C9, CYP3A5
22118051	CYP2C19, CYP2C9, CYP3A5
22722998	CYP2C19, CYP2C9, CYP3A5
22855348	CYP2C19, CYP2C9, CYP4F2, VKORC1
12047484	CYP2C19, CYP2C9, DPYD
24232128	CYP2C19, CYP2C9, TPMT
20637959	CYP2C19, CYP2C9, VKORC1
9754988	CYP2C19, CYP2D6
9776439	CYP2C19, CYP2D6
10460072	CYP2C19, CYP2D6
10510152	CYP2C19, CYP2D6
11207032	CYP2C19, CYP2D6
11372584	CYP2C19, CYP2D6
11829201	CYP2C19, CYP2D6
12142727	CYP2C19, CYP2D6
15349706	CYP2C19, CYP2D6
15651900	CYP2C19, CYP2D6
18979093	CYP2C19, CYP2D6
19169185	CYP2C19, CYP2D6
19636337	CYP2C19, CYP2D6
19907421	CYP2C19, CYP2D6
20309015	CYP2C19, CYP2D6
20373852	CYP2C19, CYP2D6
20430047	CYP2C19, CYP2D6
20684753	CYP2C19, CYP2D6
21532842	CYP2C19, CYP2D6
21826689	CYP2C19, CYP2D6
21913948	CYP2C19, CYP2D6
22224559	CYP2C19, CYP2D6
22913530	CYP2C19, CYP2D6
24682508	CYP2C19, CYP2D6
26318115	CYP2C19, CYP2D6
26770516	CYP2C19, CYP2D6
27636550	CYP2C19, CYP2D6
27849442	CYP2C19, CYP2D6
28272018	CYP2C19, CYP2D6
28832569	CYP2C19, CYP2D6
30930780	CYP2C19, CYP2D6
27535533	CYP2C19, CYP2D6, DPYD
18597650	CYP2C19, CYP3A5
10334940	CYP2C8
11668219	CYP2C8
12429347	CYP2C8
12435384	CYP2C8
12756196	CYP2C8
14534525	CYP2C8
15655291	CYP2C8
15716363	CYP2C8
15785959	CYP2C8
15864120	CYP2C8
15961978	CYP2C8
16164496	CYP2C8
16299241	CYP2C8
16359408	CYP2C8
16475901	CYP2C8
16803472	CYP2C8
17171229	CYP2C8
17241877	CYP2C8
17361129	CYP2C8
17558302	CYP2C8
18548238	CYP2C8
18779360	CYP2C8
19129086	CYP2C8
19935798	CYP2C8
20212519	CYP2C8
20523106	CYP2C8
20739906	CYP2C8
20890775	CYP2C8
21047199	CYP2C8
21245287	CYP2C8
21327421	CYP2C8
21955855	CYP2C8
21998472	CYP2C8
22003869	CYP2C8
22313047	CYP2C8
22398664	CYP2C8
22527101	CYP2C8
22531455	CYP2C8
22624503	CYP2C8
23336573	CYP2C8
23884769	CYP2C8
23962911	CYP2C8
24043992	CYP2C8
24288737	CYP2C8
24628014	CYP2C8
24988984	CYP2C8
25183026	CYP2C8
25363545	CYP2C8
25560582	CYP2C8
26122864	CYP2C8
26404779	CYP2C8
26507668	CYP2C8
26836270	CYP2C8
27271184	CYP2C8
27467145	CYP2C8
27995529	CYP2C8
28099407	CYP2C8
28383355	CYP2C8
28427759	CYP2C8
29022765	CYP2C8
29171020	CYP2C8
29741432	CYP2C8
30520341	CYP2C8
30562214	CYP2C8
30577195	CYP2C8
31078747	CYP2C8
32366712	CYP2C8
32631416	CYP2C8
32669113	CYP2C8
33205280	CYP2C8
33209048	CYP2C8
33588856	CYP2C8
33875422	CYP2C8
34382722	CYP2C8
34448113	CYP2C8
35922716	CYP2C8
36178950	CYP2C8
36211438	CYP2C8
36286656	CYP2C8
37284308	CYP2C8
37686184	CYP2C8
Data not published	CYP2C8
23229480	CYP2C8, CYP2C9
24088129	CYP2C8, CYP2D6
7773301	CYP2C9
8873220	CYP2C9
8946475	CYP2C9
9014202	CYP2C9
9333104	CYP2C9
9630825	CYP2C9
9825928	CYP2C9
9920790	CYP2C9
10510154	CYP2C9
11298075	CYP2C9
11372590	CYP2C9
11434505	CYP2C9
11455026	CYP2C9
11678789	CYP2C9
11697742	CYP2C9
12428110	CYP2C9
12445031	CYP2C9
12451434	CYP2C9
12621390	CYP2C9
12734606	CYP2C9
12803577	CYP2C9
14504850	CYP2C9
14521618	CYP2C9
14659971	CYP2C9
14726986	CYP2C9
15053001	CYP2C9
15100169	CYP2C9
15197523	CYP2C9
15229460	CYP2C9
15289789	CYP2C9
15369736	CYP2C9
15452553	CYP2C9
15540908	CYP2C9
15606441	CYP2C9
15617742	CYP2C9
15795654	CYP2C9
15896241	CYP2C9
15947090	CYP2C9
15970795	CYP2C9
16094537	CYP2C9
16111713	CYP2C9
16187974	CYP2C9
16202848	CYP2C9
16220110	CYP2C9
16236141	CYP2C9
16305587	CYP2C9
16325292	CYP2C9
16413010	CYP2C9
16432637	CYP2C9
16635054	CYP2C9
16788382	CYP2C9
17167248	CYP2C9
17504998	CYP2C9
17955230	CYP2C9
18034618	CYP2C9
18034619	CYP2C9
18216720	CYP2C9
18362220	CYP2C9
18375260	CYP2C9
18694831	CYP2C9
18971529	CYP2C9
19018719	CYP2C9
19225451	CYP2C9
19480553	CYP2C9
19541511	CYP2C9
19593208	CYP2C9
19604036	CYP2C9
19663669	CYP2C9
19761366	CYP2C9
19802360	CYP2C9
19891554	CYP2C9
19958090	CYP2C9
20089352	CYP2C9
20372852	CYP2C9
20376629	CYP2C9
20458343	CYP2C9
20615525	CYP2C9
20842355	CYP2C9
20845310	CYP2C9
20884456	CYP2C9
21126569	CYP2C9
21185752	CYP2C9
21208246	CYP2C9
21213107	CYP2C9
21228733	CYP2C9
21248432	CYP2C9
21320153	CYP2C9
21321468	CYP2C9
21336994	CYP2C9
21371265	CYP2C9
21476064	CYP2C9
21480951	CYP2C9
21537551	CYP2C9
21590310	CYP2C9
21692610	CYP2C9
21747585	CYP2C9
21841812	CYP2C9
21966608	CYP2C9
22075505	CYP2C9
22248486	CYP2C9
22290467	CYP2C9
22533669	CYP2C9
22594507	CYP2C9
22847201	CYP2C9
22854539	CYP2C9
22863573	CYP2C9
22886551	CYP2C9
22966884	CYP2C9
22990331	CYP2C9
23065265	CYP2C9
23099353	CYP2C9
23118323	CYP2C9
23159358	CYP2C9
23171336	CYP2C9
23201087	CYP2C9
23215886	CYP2C9
23358499	CYP2C9
23400009	CYP2C9
23473841	CYP2C9
23481074	CYP2C9
23563037	CYP2C9
23587916	CYP2C9
23602689	CYP2C9
23778323	CYP2C9
23932726	CYP2C9
23959274	CYP2C9
24287930	CYP2C9
24593903	CYP2C9
24797541	CYP2C9
24799741	CYP2C9
24858991	CYP2C9
24889181	CYP2C9
25042728	CYP2C9
25069408	CYP2C9
25207010	CYP2C9
25318916	CYP2C9
25400347	CYP2C9
25410896	CYP2C9
25560189	CYP2C9
25640739	CYP2C9
25699611	CYP2C9
25712887	CYP2C9
25775139	CYP2C9
25904339	CYP2C9
25943175	CYP2C9
25958051	CYP2C9
25977991	CYP2C9
26010205	CYP2C9
26233334	CYP2C9
26360837	CYP2C9
26402341	CYP2C9
26610168	CYP2C9
26690534	CYP2C9
26774055	CYP2C9
26885033	CYP2C9
26940072	CYP2C9
27179628	CYP2C9
27182616	CYP2C9
27298492	CYP2C9
27313202	CYP2C9
27325019	CYP2C9
27335128	CYP2C9
27617498	CYP2C9
27790940	CYP2C9
27826892	CYP2C9
27938396	CYP2C9
28302415	CYP2C9
28315807	CYP2C9
28626479	CYP2C9
28649054	CYP2C9
28686288	CYP2C9
28820457	CYP2C9
28867752	CYP2C9
28976882	CYP2C9
29023140	CYP2C9
29651213	CYP2C9
29771648	CYP2C9
29970487	CYP2C9
29978384	CYP2C9
30410385	CYP2C9
30452466	CYP2C9
31584773	CYP2C9
31858263	CYP2C9
32004143	CYP2C9
32228310	CYP2C9
32276000	CYP2C9
32606720	CYP2C9
33071782	CYP2C9
33168919	CYP2C9
34106453	CYP2C9
34117307	CYP2C9
34187105	CYP2C9
10.3889/MJMS.1857-5773.2013.0319	CYP2C9
http://www.scielo.edu.uy/scielo.php?script=sci_arttext&pid=S1688-04202006000200002	CYP2C9
https://dlib.si/details/URN:NBN:SI:DOC-RXOJV89S/?query=%27contributor%3DBreskvar%2C+Katja%27&pageSize=100&language=eng	CYP2C9
18240905	CYP2C9, CYP2D6
23130019	CYP2C9, CYP2D6
28344492	CYP2C9, CYP2D6
28435307	CYP2C9, CYP2D6
31547390	CYP2C9, CYP2D6
25126975	CYP2C9, CYP4F2
27488389	CYP2C9, CYP4F2
19794411	CYP2C9, CYP4F2, VKORC1
20072124	CYP2C9, CYP4F2, VKORC1
20653676	CYP2C9, CYP4F2, VKORC1
21639946	CYP2C9, CYP4F2, VKORC1
22452429	CYP2C9, CYP4F2, VKORC1
22629463	CYP2C9, CYP4F2, VKORC1
22871975	CYP2C9, CYP4F2, VKORC1
23990957	CYP2C9, CYP4F2, VKORC1
24019055	CYP2C9, CYP4F2, VKORC1
25155935	CYP2C9, CYP4F2, VKORC1
25594941	CYP2C9, CYP4F2, VKORC1
25946405	CYP2C9, CYP4F2, VKORC1
26745506	CYP2C9, CYP4F2, VKORC1
17653141	CYP2C9, VKORC1
18252229	CYP2C9, VKORC1
18574025	CYP2C9, VKORC1
20210733	CYP2C9, VKORC1
20504253	CYP2C9, VKORC1
21110192	CYP2C9, VKORC1
21148049	CYP2C9, VKORC1
21318593	CYP2C9, VKORC1
21651319	CYP2C9, VKORC1
22158446	CYP2C9, VKORC1
22808915	CYP2C9, VKORC1
23586031	CYP2C9, VKORC1
23755828	CYP2C9, VKORC1
25461246	CYP2C9, VKORC1
26865929	CYP2C9, VKORC1
27503578	CYP2C9, VKORC1
7697944	CYP2D6
8764380	CYP2D6
8873218	CYP2D6
8971426	CYP2D6
9012401	CYP2D6
9164697	CYP2D6
9170152	CYP2D6
9241658	CYP2D6
9241659	CYP2D6
9295063	CYP2D6
9511177	CYP2D6
9541866	CYP2D6
9731721	CYP2D6
9918137	CYP2D6
10340923	CYP2D6
10376769	CYP2D6
10471060	CYP2D6
10591547	CYP2D6
10634130	CYP2D6
10634133	CYP2D6
10634134	CYP2D6
10886115	CYP2D6
10975611	CYP2D6
11294012	CYP2D6
11422605	CYP2D6
11470994	CYP2D6
11505219	CYP2D6
11699625	CYP2D6
11753272	CYP2D6
11758642	CYP2D6
12089164	CYP2D6
12152006	CYP2D6
12194916	CYP2D6
12235455	CYP2D6
12439227	CYP2D6
12536989	CYP2D6
12680892	CYP2D6
12811367	CYP2D6
12911679	CYP2D6
12942225	CYP2D6
15289790	CYP2D6
15340360	CYP2D6
15499201	CYP2D6
15618746	CYP2D6
15648054	CYP2D6
15735618	CYP2D6
15768052	CYP2D6
15855722	CYP2D6
15914211	CYP2D6
15961977	CYP2D6
16130179	CYP2D6
16141609	CYP2D6
16239355	CYP2D6
16249913	CYP2D6
16283274	CYP2D6
16415111	CYP2D6
16537246	CYP2D6
16537247	CYP2D6
16550211	CYP2D6
16638736	CYP2D6
16679388	CYP2D6
16778723	CYP2D6
16880622	CYP2D6
17001296	CYP2D6
17186005	CYP2D6
17194620	CYP2D6
17241532	CYP2D6
17259947	CYP2D6
17301689	CYP2D6
17311358	CYP2D6
17374963	CYP2D6
17392730	CYP2D6
17714084	CYP2D6
17947222	CYP2D6
17971818	CYP2D6
18346175	CYP2D6
18591960	CYP2D6
18632250	CYP2D6
19151603	CYP2D6
19162321	CYP2D6
19330589	CYP2D6
19364831	CYP2D6
19374515	CYP2D6
19405050	CYP2D6
19541866	CYP2D6
19715474	CYP2D6
19761369	CYP2D6
19892789	CYP2D6
20124171	CYP2D6
20205348	CYP2D6
20364044	CYP2D6
20473659	CYP2D6
20597905	CYP2D6
20700584	CYP2D6
20814331	CYP2D6
20828547	CYP2D6
21135868	CYP2D6
21135869	CYP2D6
21225252	CYP2D6
21391885	CYP2D6
21631295	CYP2D6
21728792	CYP2D6
21763299	CYP2D6
21947681	CYP2D6
21956465	CYP2D6
22083166	CYP2D6
22180068	CYP2D6
22216145	CYP2D6
22291833	CYP2D6
22301406	CYP2D6
22324840	CYP2D6
22428763	CYP2D6
22623212	CYP2D6
22676200	CYP2D6
22718526	CYP2D6
22777153	CYP2D6
22910059	CYP2D6
23394389	CYP2D6
23476897	CYP2D6
23619115	CYP2D6
23644254	CYP2D6
23737191	CYP2D6
23776391	CYP2D6
23781139	CYP2D6
23922954	CYP2D6
24121619	CYP2D6
24156754	CYP2D6
24192122	CYP2D6
24533713	CYP2D6
25029633	CYP2D6
25329392	CYP2D6
25495408	CYP2D6
25720195	CYP2D6
25929855	CYP2D6
25933954	CYP2D6
25937793	CYP2D6
25941923	CYP2D6
26084127	CYP2D6
26211952	CYP2D6
26287939	CYP2D6
26423926	CYP2D6
26510986	CYP2D6
26732924	CYP2D6
26780783	CYP2D6
26944100	CYP2D6
27038154	CYP2D6
27272044	CYP2D6
27785397	CYP2D6
28046094	CYP2D6
28271978	CYP2D6
28389049	CYP2D6
28638141	CYP2D6
28639468	CYP2D6
28680508	CYP2D6
28728153	CYP2D6
28775993	CYP2D6
28971704	CYP2D6
29325225	CYP2D6
29436156	CYP2D6
29546421	CYP2D6
29558929	CYP2D6
29674966	CYP2D6
29768760	CYP2D6
29843110	CYP2D6
29992861	CYP2D6
30098281	CYP2D6
30173302	CYP2D6
30191460	CYP2D6
30425549	CYP2D6
30442143	CYP2D6
30965129	CYP2D6
31107373	CYP2D6
31145348	CYP2D6
31178724	CYP2D6
31368850	CYP2D6
31549155	CYP2D6
32037159	CYP2D6
32937159	CYP2D6
33789449	CYP2D6
34652573	CYP2D6
36111505	CYP2D6
36294714	CYP2D6
36313436	CYP2D6
10.21203/rs.3.rs-1037721/v1	CYP2D6
10.2217/pme.13.56	CYP2D6
http://jpmi.org.pk/index.php/jpmi/article/viewFile/1691/1611	CYP2D6
https://doi.org/10.1101/2021.06.25.21259564	CYP2D6
11279519	CYP3A5
12042671	CYP3A5
12324482	CYP3A5
12433824	CYP3A5
12754175	CYP3A5
12756511	CYP3A5
12966368	CYP3A5
14515058	CYP3A5
14685227	CYP3A5
14961555	CYP3A5
15167702	CYP3A5
15226679	CYP3A5
15502717	CYP3A5
15521904	CYP3A5
15698606	CYP3A5
15808586	CYP3A5
15833928	CYP3A5
15919447	CYP3A5
16146556	CYP3A5
16207150	CYP3A5
16306861	CYP3A5
16421475	CYP3A5
16424824	CYP3A5
16628701	CYP3A5
16701601	CYP3A5
16753004	CYP3A5
16906018	CYP3A5
17162466	CYP3A5
17178265	CYP3A5
17192769	CYP3A5
17286792	CYP3A5
17339868	CYP3A5
17391324	CYP3A5
17568575	CYP3A5
17667794	CYP3A5
17875118	CYP3A5
17992026	CYP3A5
18211618	CYP3A5
18408564	CYP3A5
18429967	CYP3A5
18443548	CYP3A5
18688081	CYP3A5
19010156	CYP3A5
19125240	CYP3A5
19289993	CYP3A5
19384171	CYP3A5
19693007	CYP3A5
19761365	CYP3A5
19823770	CYP3A5
19865079	CYP3A5
19904021	CYP3A5
20010459	CYP3A5
20030680	CYP3A5
20041908	CYP3A5
20078610	CYP3A5
20218903	CYP3A5
20231858	CYP3A5
20630055	CYP3A5
20818295	CYP3A5
21072155	CYP3A5
21076384	CYP3A5
21094796	CYP3A5
21094797	CYP3A5
21114969	CYP3A5
21153923	CYP3A5
21206424	CYP3A5
21263403	CYP3A5
21265876	CYP3A5
21273673	CYP3A5
21331500	CYP3A5
21359536	CYP3A5
21436775	CYP3A5
21480817	CYP3A5
21635144	CYP3A5
21711429	CYP3A5
21851254	CYP3A5
21916909	CYP3A5
21922127	CYP3A5
22075549	CYP3A5
22101623	CYP3A5
22183771	CYP3A5
22210422	CYP3A5
22304537	CYP3A5
22309416	CYP3A5
22310591	CYP3A5
22369694	CYP3A5
22426036	CYP3A5
22469198	CYP3A5
22660440	CYP3A5
22704849	CYP3A5
22871995	CYP3A5
22889968	CYP3A5
22992768	CYP3A5
23073468	CYP3A5
23107770	CYP3A5
23146479	CYP3A5
23149441	CYP3A5
23175667	CYP3A5
23438946	CYP3A5
23459029	CYP3A5
23557867	CYP3A5
23641907	CYP3A5
23733010	CYP3A5
23778326	CYP3A5
23900887	CYP3A5
23954225	CYP3A5
23990505	CYP3A5
23991193	CYP3A5
24033383	CYP3A5
24085358	CYP3A5
24120259	CYP3A5
24231473	CYP3A5
24238261	CYP3A5
24351870	CYP3A5
24427273	CYP3A5
24438215	CYP3A5
24444408	CYP3A5
24465960	CYP3A5
24528196	CYP3A5
24655974	CYP3A5
24820765	CYP3A5
25310192	CYP3A5
25487141	CYP3A5
25594874	CYP3A5
23128226	CYP3A5, UGT1A1
18250228	CYP4F2
21084764	CYP4F2
22417713	CYP4F2
23215885	CYP4F2
24896259	CYP4F2
26877068	CYP4F2
22486182	CYP4F2, VKORC1
11267945	DPYD
11350878	DPYD
11555601	DPYD
15017333	DPYD
18225548	DPYD
18443386	DPYD
20803296	DPYD
21723269	DPYD
27461651	DPYD
30917156	DPYD
32595208	DPYD
33105068	DPYD
33274825	DPYD
https://www.brazilianjournalofoncology.com.br/details/152/en-US/pharmacogenomic-tests-of-oncology-drugs-at-instituto-nacional-de-cancer--inca-#:~:text=The%20INCA%20PGx%20testing%20program,were%20approved%20by%20CEP%2DINCA.	DPYD
https://www.ncbi.nlm.nih.gov/pmc/articles/PMC4125808/	DPYD
12380870	G6PD
20447239	G6PD
20602793	G6PD
22171972	G6PD
24964669	G6PD
26738565	G6PD
33051526	G6PD
34302047	G6PD
36191877	G6PD
37967096	G6PD
gnomAD_v3.1.2	G6PD
25053398	HLA-A
25789826	HLA-A
11543892	HLA-A, HLA-B
12542743	HLA-A, HLA-B
24374041	HLA-A, HLA-B
24762167	HLA-A, HLA-B
24995346	HLA-A, HLA-B
25266342	HLA-A, HLA-B
25414323	HLA-A, HLA-B
25637665	HLA-A, HLA-B
25657656	HLA-A, HLA-B
26131415	HLA-A, HLA-B
26265055	HLA-A, HLA-B
26632391	HLA-A, HLA-B
26919533	HLA-A, HLA-B
27060779	HLA-A, HLA-B
27511726	HLA-A, HLA-B
28296231	HLA-A, HLA-B
28417619	HLA-A, HLA-B
29454071	HLA-A, HLA-B
29687625	HLA-A, HLA-B
29729321	HLA-A, HLA-B
29908012	HLA-A, HLA-B
30127801	HLA-A, HLA-B
30229475	HLA-A, HLA-B
30243890	HLA-A, HLA-B
31722398	HLA-A, HLA-B
27060780	HLA-B
20858603	ABCG2
31784582	ABCG2
gnomAD_v4.1	ABCG2, CACNA1S, CYP2B6, CYP2C19, CYP2C8, CYP2C9, CYP2D6, CYP3A5, CYP4F2, DPYD, G6PD, NUDT15, RYR1, SLCO1B1, TPMT, UGT1A1, VKORC1
https://www.pharmgkb.org/downloads	ABCG2, CACNA1S, CYP2C19, CYP2C9, CYP3A5, CYP4F2, DPYD, G6PD, NUDT15, RYR1, SLCO1B1, TPMT, UGT1A1, VKORC1
21146242	IFNL3
22324878	IFNL3
22649509	IFNL3
22690235	IFNL3
22986179	IFNL3
25712648	IFNL3
29499724	IFNL3
31180159	IFNL3
31807049	IFNL3
33528661	IFNL3
14KJPN	IFNL3
1KGP	IFNL3
gnomAD_v2.1.1	IFNL3
KRGDB	IFNL3
9111378	MT-RNR1
12655418	MT-RNR1
12955586	MT-RNR1
16406239	MT-RNR1
17955603	MT-RNR1
18274916	MT-RNR1
18560174	MT-RNR1
18636170	MT-RNR1
19144107	MT-RNR1
19371214	MT-RNR1
19465004	MT-RNR1
19835846	MT-RNR1
20123042	MT-RNR1
20171168	MT-RNR1
20637512	MT-RNR1
21162657	MT-RNR1
21329993	MT-RNR1
21392827	MT-RNR1
22077646	MT-RNR1
22567152	MT-RNR1
23834103	MT-RNR1
24804242	MT-RNR1
25755848	MT-RNR1
26252218	MT-RNR1
30523288	MT-RNR1
33536625	MT-RNR1
164703009	MT-RNR1
26878724	NUDT15
28566182	NUDT15
http://grch37.ensembl.org/Homo_sapiens/Variation/Population?db=core;r=13:48611419-48612424;v=rs746071566;vdb=variation;vf=111839965	NUDT15
12130747	SLCO1B1
12811365	SLCO1B1
16198652	SLCO1B1
16198653	SLCO1B1
16515396	SLCO1B1
16758257	SLCO1B1
16906022	SLCO1B1
17568401	SLCO1B1
17622941	SLCO1B1
17766002	SLCO1B1
17883959	SLCO1B1
17996736	SLCO1B1
18043684	SLCO1B1
18154446	SLCO1B1
18159134	SLCO1B1
18185926	SLCO1B1
18695635	SLCO1B1
19122343	SLCO1B1
19890249	SLCO1B1
20712525	SLCO1B1
20877131	SLCO1B1
21630030	SLCO1B1
21665049	SLCO1B1
32581780	SLCO1B1
9831928	TPMT
9931345	TPMT
9931346	TPMT
10208641	TPMT
10354134	TPMT
10376773	TPMT
10634140	TPMT
10751626	TPMT
10993211	TPMT
11007234	TPMT
11025471	TPMT
11337943	TPMT
11337944	TPMT
11372592	TPMT
11422006	TPMT
11503011	TPMT
11503013	TPMT
11927834	TPMT
12142782	TPMT
12492733	TPMT
12509611	TPMT
12563179	TPMT
12814450	TPMT
12949626	TPMT
14656901	TPMT
14985891	TPMT
15022030	TPMT
15167635	TPMT
15206995	TPMT
15226673	TPMT
15255798	TPMT
15385838	TPMT
15545169	TPMT
15792824	TPMT
16044099	TPMT
16164497	TPMT
16223474	TPMT
16272700	TPMT
16396707	TPMT
16476125	TPMT
16691038	TPMT
16724002	TPMT
16789994	TPMT
16917910	TPMT
16952345	TPMT
17113562	TPMT
17129980	TPMT
17164697	TPMT
17176368	TPMT
17220558	TPMT
17241387	TPMT
17473918	TPMT
17577869	TPMT
17617792	TPMT
18188716	TPMT
18193212	TPMT
18600549	TPMT
18775689	TPMT
18827410	TPMT
19034904	TPMT
19048244	TPMT
19048245	TPMT
19057372	TPMT
19229528	TPMT
19252404	TPMT
19473573	TPMT
19546880	TPMT
19675376	TPMT
19682085	TPMT
19682195	TPMT
19695401	TPMT
19830600	TPMT
19891552	TPMT
19960028	TPMT
20153897	TPMT
20175817	TPMT
20308917	TPMT
20393862	TPMT
20408054	TPMT
20521035	TPMT
21254844	TPMT
21348397	TPMT
21400026	TPMT
21938428	TPMT
22225964	TPMT
22318545	TPMT
22385887	TPMT
22580794	TPMT
22594254	TPMT
22977575	TPMT
23029095	TPMT
23065291	TPMT
23136604	TPMT
23252704	TPMT
23398787	TPMT
23553048	TPMT
23581716	TPMT
23731044	TPMT
23996738	TPMT
24322830	TPMT
24499706	TPMT
24774509	TPMT
25538405	TPMT
25564374	TPMT
25573490	TPMT
25819542	TPMT
25851563	TPMT
25940902	TPMT
26432246	TPMT
26674571	TPMT
26811598	TPMT
27665263	TPMT
28476189	TPMT
28857898	TPMT
28966507	TPMT
29264794	TPMT
http://grch37.ensembl.org/Homo_sapiens/Variation/Population?db=core;r=6:18130503-18131503;v=rs377085266;vdb=variation;vf=58847509	TPMT
http://grch37.ensembl.org/Homo_sapiens/Variation/Population?db=core;r=6:18143449-18144449;v=rs111901354;vdb=variation;vf=19493939	TPMT
http://grch37.ensembl.org/Homo_sapiens/Variation/Population?db=core;r=6:18148858-18149858;v=rs9333569;vdb=variation;vf=5163632	TPMT
11773869	UGT1A1
12732365	UGT1A1
12816917	UGT1A1
12850492	UGT1A1
21309756	UGT1A1
22960892	UGT1A1
23148286	UGT1A1
24049537	UGT1A1
24453052	UGT1A1
24557078	UGT1A1
25151207	UGT1A1
26180834	UGT1A1
19842934	VKORC1
20203262	VKORC1
24425227	VKORC1
